# Supplementary material for: Enthalpies of Adduct Formation between Boron Trifluoride and Selected Organic Bases in Solution: Toward an Accurate Theoretical Entry to Lewis Basicity
Source: Molecules. 2021 Nov 4;26(21):6659. doi: 10.3390/molecules26216659 (PMC8587173; doi:10.3390/molecules26216659)
Supplement: Supplementary file 1 [file molecules-26-06659-s001.zip]

Archive with 1 entries (1 files):
- molecules-1425970-supplementary.pdf
